# Supplementary material for: How human runners regulate footsteps on uneven terrain
Source: eLife. 2023 Feb 22;12:e67177. doi: 10.7554/eLife.67177 (PMC10030110; doi:10.7554/eLife.67177)
Supplement: Figure 1—source data 1. [file elife-67177-fig1-data1.csv]

subject	leg_length_greater_trochanter_to_lateral_malleolus_units_cm	mass_kg
1	93	58.066
2	89	81.898
3	90	66.961
4	94	66.718
5	93	64.276
6	87	66.236
7	90	55.773
8	83	55.477
9	86	71.346
